# Supplementary material for: Reduction in Renal Heme Oxygenase-1 Is Associated with an Aggravation of Kidney Injury in Shiga Toxin-Induced Murine Hemolytic-Uremic Syndrome
Source: Toxins (Basel). 2024 Dec 14;16(12):543. doi: 10.3390/toxins16120543 (PMC11679022; doi:10.3390/toxins16120543)
Supplement: Supplementary file 1 [file toxins-16-00543-s001.zip]

Archive with 1 entries (1 files):
- toxins-3280619-supplementary.pdf
